# Supplementary material for: Distinct fitness costs associated with the knockdown of RNAi pathway genes in western corn rootworm adults
Source: PLoS One. 2017 Dec 21;12(12):e0190208. doi: 10.1371/journal.pone.0190208 (PMC5739497; doi:10.1371/journal.pone.0190208)
Supplement: S1 Fig — (TXT) [file pone.0190208.s002.txt]

S1 Fig. 
The nucleotide and deduced amino acid sequences (in FASTA format) of Diabrotica virgifera virgifera Le Conte Ago1, Ago2, Dcr1, Dcr2, and Drosha transcripts. The GenBank accession numbers for the nucleotide sequences are included in the sequence names with prefix MG.
>Dvv_Ago1_MG266014		
TTGGATTGCGAGTGTTCTTTGAATTATTTTGTTTAGTGTATAAACAGGTATTGACTTTAGAAAAAAAATCCTTATAACGCTATAAAAGTTCACATTCGTTAAATATCTAACGTATTGACAAAGTACTAAAGTTAATTTATCAAATAGTAAAAAAATATCAATTTAATAAAATATTGAACGCCACTTGGTACAGTTTCTTGTAAATTAAGACATTTATTTGACTCACGAGCTGCTTTTTAGTGCTGCGTATTTTGATAAATCTATAAAACATACGAAACGACTCGAATCCGGGTCGAATCCGTGTCGAATCACTTTCGGATCCGCGTTGGATCCGCCTTGGATCCGTTTCGGATCCGGGTCGCTTAAACAACACGAGACGCTTAAACAGTCGTAAACAACTTGGAAATCTTAAACAAAGCAAAACAAATATGCTACATTTGTACCTCATGTCGATATCTGCACCATATCGATTTGGTCGCTATGTTTTTACGGTTGTCTCAACGTTTCTATCCGTACATTTGCCATCTGGGCCTCTTCTATGCAAAGTACATTACTTTTTTGGTATCGGCGTGGACAGTTATCGCCCTGGCCATCGCTCCAGGAGTTCTGTCTTCCGAGGATCCCGATTGGTGGGAACCTTCACCGCTGTCATGCTCTTTTTCTACCAAGTGATAACGAGCCCTAAAGGCCACCAAGTGAGCATAATAGGCTGGCGCAGGTATCGAAACGGACCTGGTACACCTAACATAAGTATGACATAACTGATATGTCAAACACTGCAGTTCGTCCGAGTCTAAATGTGAATCGTCCCACAAGACGTGGTAGTGTGATGGTCTTGAAGTACCCTGGATTCCTTGATGGCTACAGAGATAGAAATCAAATTCTGTCGGATGAGTGATGCCGACATCAACAGTAGTTCCGGCTGGAATGTTTCCGCTTTTGCCACTTTGTTCCTTCTTATCCGAACAGAAGAGCCTTGTGTGATGCCTCTTCTGGACCACGATAAATGTGATACCTGGCTTGTAGTCAGCTTCCAATTTAATACAAGCCTCTCTGATAGCAGTAAGTTCATGCTGCAGCAACTGTAAAAATTGTCCTTCGGAAACTCCATCCCTATATAAGATAATTCGATGAGGTTTGTAACCACCTGTTGACTTATAAAACATAATGAGTAACTCTCTGACCATAGAGCTTAATTCTTGTATGATTTCTTGTCTGTGTTGTTGGACACGAACTGTAGCAGCATACCTCGATGGATGGGCGTCCATGGAACCTACCACCGCGGCAATTGAAGGTTTCTTGTTATCGCCGGCAGGGGGATGGGTCACGTCAGCGCCAAGGAAAATTACGGGTTCATTAAATATCTTTGGTCTAATTGATGGCACTAATATGCTGTTGATTCCTCCCAACTTAACATTAATTTTTAGGCATAAATTGGACAGTGTTTGAGGAGAAGTCTTATTGACATTTTTCGCTTGAACACATTGGGTGGCCATTCCTAACACAGTATCGCCAACTCTTTTTACTTCGGCATATACTGGTGTTTTTCCTGGTAGAACGACGACAACAAGCTGCAAAGACTGGAAGGTGGACTTCAAATAACGGAACATGGGTTCGACTTGATCTGGACCGGTTGCATATTTGCAAAAGCATGGTTGACCTATAATTGGCATGCCGGCATCGTTTGAGATTTTCTGGAGTTGTTGAGTAAAGTTCCTTAGAGCGTCTTCTCTGACGGTACGTTGTGGTGCAAAACAAGCAATGGCCCAAACTCTGATTTCAACACCGGTGAAGAACTGTTTACCTCGCATATCCCAAACACCTTGATTTGGCATCGCTTGTTGTTTACTGTGCCAGCCCACCTGTCCACTGAGGGAGGCCACCCTACCGCCGTATTGTAATTTCGGCGGGGGCAGGACCCTCCCTCTGACCTCCATCATGTTGTTGCTGATGGTCAGACCGAATTCTTGTACGTACTCGTCGTTGTTGAAGTCGGCTCGACGGACCAAGTTGTTGATTTCGCGTTCTCTGTCCGGCGCCGATCTCGCTGTTGCTTTGATCATCGTCGAAGTCTGCATGTCCGTTAACTTCTTGATACACCTTTGTCCCGCAACAATGTTGCAAACTTCTAATGGTAGGTATGTGTGCTTGTGTTCTTGGCCAACCTGGAGGCATGGCAAATGGGGGTATCTTAATTTCATCTTGTACTTGTCCAAGAAATATTTCGCCACTGTACACTCGACAGTTTGGCCGTTTTCTAATTGAAGTGGAAATGATTGCATCTGTGCTGGTCTCCTCGTCACATTACAGACTCTGTACTTTCTCCTCATCGCTCCACAATGCGTTATTTCTATTTTGAGACCCTTGATTTCCTTTGTGAACTTAACACGTTGGCTGTCTGTTAGAGGTTTCCTCTGTTCGTTTATGTCTCGAATGTCCAGGACTTCGCACATAAACTCTATCACAGGTTGCGCTTTGTAAAATGCCGTTGCAGACACATCAATATTGAGCATCATTTTCCATTGACTAGGTCTTACAGATTGATGAAATCCAAACCAGACTTCTCTACCACCGCCTAAAGGATGATAATATCCCTCAGGACTGCTGAAAAAACTTCTTCCTACGGGCGTGTAGCTCATCGAAGGCAAATGCCTCATGACCACGTCCAAAGCCAAGATAGCTTCGAACGGAATCTGTCTAGTTCTGCCTTCGAGAGCTTCTTCGAGACCGTACAAGGAGACTTGAGCTACCCATTTGATGCTGACTCGGAACAGTCTGTCCTTGCCTTCGCCCGGGAGAGTGACTTCGAGTTCTTCACGGGAATTGCCGATGGGAAGGGGATCTCTGGTGTAGAGGTTGTTTCTGCCATCGAATACTGGTTTTAGGTTGCCGAATATTTTGCCGTATGCCTTCACCATTGTCTCGATGATTTCTCTGTTAACCTTTCGAGGGCACTTATCCGGCTGGATGTTGACGTCATAGTGATGTACGAAACCCCTGGGCATGGTGATCTGGAAATGGTTCGCTTTGAGACCGATGGGTCGGCCTTCGCGTCCGAGGTTCGGTCTCCTCGGGCATTGGAAGACCGGCGGTTCCACTGGTGGAGAAACTGCCGCTATGGCACCAGCTGCGGTGGGAAGTGCGATAGCGGTACTGGTGGGGCCCAACGAGGTTCCGGATGCACCCGTGTTTGAATTGTTCTGTTGCATACTGGTATGTTGAGGAGCAGGTGGATGGGCTGCTATGTGAGTTGTCTGAGTACGATGACCGATAAGACTGAGAGCAGTCATATCTGGTAACAAGACTGGCGAGAGTCCAGTCTGCAACGTCAGCTCAGTCTCCGCTGACATGGTTTAGGTACGTTTTCGGTGGTAACAACAAAGTTTGGGTGCTTGTCCTAGGGTAACAATGCTTATAATAATTCAAGGTTACTAACTACCGGGAAAACAGCATTGTATACAAAAACACTAACTACGTCTTTGAACCACGCGGACTTTTACGAATCTGACACACGAAAACAATGGTTGCACTAAATTGAGACGAGACAAAACTTTCACAGAAAACTCTACACATGTCAGTTCAACAATGTTTTCAAAACACGAAATTTTTGACGAATGTCGCACTTGTCTTATTTGGATAACAATCGTGTAT		
>Dvv_Ago2_MG266015		
CCTCGCCTCAAAGATATTTGCCCGGTTCCATACTTCATCCCAACCCAGTATACACAACCTAACTGATTTTTAATATTTTTTTTAAATAACAGTGCCAATTACCGTCATGTTAATATAAAATCTACAACTTCCTTTATATTTATAAATCAAACTCTTAACTCACGCCCGTTACTCTATTTTATATAAACATTTGTAAAAAAATCAAATTTTAGACAAAGAACATAGGCAGTCCCTTCTGGATACTGTCCTGGATTTTAAATCTTTCATATTCCCTATTTAAATTTTGTAAATCCACATTTTCGGGTTCTATGTAGACTTTGCCTCTGGCCGCAGCTAAATGGGCATAGTACGTCGGAGCTGGATAGCTTACGGATCTGTTGCACCGAGTGAACATGTGACATAGAAAATACGTAAGTTGCTCAATGTCGTCGTTTGACATATCGTTGTCATCCCACAAGGTACAATACTTTGTTGGTTTCGCCACTCCCTGTATACTGGCGTGGGAAACTAGATAGAAGTCCTGCATAAATGGATGTGTAATATGCGTGTCCACGCAAGTACCTGCTGGAACGTTTAAATTTCTGTCATGAGAATCTCTTGGATTCAATGGGAAAAGTCTAGTATGATGACGTTTCTGGACAACAAGGAAAGTTATTGCCGGTTCATAACCTTCTCTTTGGACTCTCTTGCATGCTGCTCGAATAGCTCGTACTTCGGCACTTGTAACTTGTTCAAATTGTCCATCCGATACTCCATCTCTAAAAAAGATAATTCTTTGGGGTTTTTGACCTTTATTAGACTCATAAAAGAACTTCAATTGGTCTACCACAATATTCTCCAAATCTTCGATGATCTCCTGTCTGGGTGGTTGCAATCTCCAGCAGATATTGTACTTAAAGGCTTTTGGATCATAAGATGCAGTGACTGCCGCCACACTCGGTATATGTTGCGAATCAGGGCTGGGATGAGTGACGTCAGCGCCCATGATCATGGTTGGTCTATTCAAAATGGGCGGACGGGTAGATAGAAAATGATTAGTACCATTTAACTTGGCATTAACCTTAAGTAAAAGGTTTAACGCCGTTTGAGAATTCATTTTTAACACAGTTCTTACTTTAACACATTGTGTTAAACAGCCTACATTAATCTCAGCTGCTGTTTTAACGTAACTATATTGTGGTCCGCTATTTGGTACGACGACAAAGATTACATCATATTTGCCTTTAACAGATGTGAAGTATTTCTTGATGTCCATATTTCTGTCACCAATTGTACAGAATGGTTGTTCTGCTTCACCAATCTGCATACCGCTTCCGCGTGCTTCTCTAAGTAATTGTGAAGCTAAGTTCCGTAAGTCATCTGGTCTTGGTGGCCTCCTATCAGCGCACACGATTGTCCATTTGTTAATCGTGACCGCTTGGAAGAATTTGTCACCTCTCCATATTCCTTTATCAACATTCACTTCTTTACCGGCATAGCCTAATCTGGGAGGGGGCAAGATTCTGGCATCTAATTTTTCAAATGCGCTAGAAACTGAAAAACCGAATTCTCGTACAGTGGGATGGTTGTTAAAATTAGCCCGTGTTATTCCTTCCATAATCTTATTCTTGCGTACTGTAGTAGAGGTTGCAGCATATCTTATCATGTTTCTTGTCTGTCCTTCTGTCATTTTTCTATTAATTGTCTGATTATCTTCTATTGTACACAATTCAATAGGTACAAGTATAGGATTATCCGATCTAGCTGAAGATCCGACCCATAGTGTCGGCATCTGAGGATATCTTAATTTGCACCTTTTTTCTGTTTCAAAATACCGTTGGATGGTAATTTCTCTATTATTCGCATCTTTAAAGGTTTTCACGGCCGGTGGGTCATTTATACCGTTAACCTTATAACTTCTTCTAGAACTGGGCAAATTTGGAATTTCATAAACAACTCTTAACTGCTTCATGTACTTGCCGAAAACTTCCAAATCTCGCCTATCAAGAGGTCTGCTAAGGTCATTTCTCGTAAGTTTATTATTATATCTGTCTGCATTTATTACTTCAAGCAAAGCTTCTATAACTGGTATAGCTTTAGGAAACGGTTTATGAGCAACATCAACATTTAAAAGTGGCTTCCAGCCTCGAATGGCCGATTGATAAAATCCGTGATACATTTCCATGCCTTCTCCTAAGTCGATAATTTCTCCGACTGGCTTATGGAAAAAACTTCTGCCCACTTGAAGTAGATTTTGTGAAGGAGCACAACGTAAAACAATATCGACCACTTGTATAGCTTCCGTCGGAGTTGCTCTAGATAAATCGTAATCTTTCAAGGGGGATAAATCAACCGAATTTGCAAATTTGACTTTCACTTTATATATTTTCTCTCTATTTTGACTGTCGTGAATAGTAACCTCGCCTTCTTTTTGTTCTCCAAAAGGTAACATAGTAGTGCTGTATAAATTTTTTCTTCCATCAAAGGCTGGATATCTTTTTGGGTAATGTTGCTGCCTAAAGAGTTCCATCACGGTTCTTAAAAACTTTTTCGGGGTATCTGGTACCAAATCAACATCATAGTGATAAGCCGTGTTTAATTTACCTAGCGCGAGGCTGAGATGATTCGTTTCTACGGGTATTTTGCGACCTGCTTTTCCAGGTTCAGGGTTTCTTAACCTCATAGGTACAAGTGGACCAGCTTGCAGTTCACTCATACGAGATGTCAATTCTTTAACAGAAGCTGTCTGCTGCCTATCCTGAGGCCTACGCTGTTGTTGTGGTCCACCCCTTTGTTGCCCGTTTGCCGATTTAGGTTGTTGTGGTACATCTCCATGTGGACCCATTTGCTTTGGTGGGGAACTTTGTTGTTGACGTTCATTTCGACCCGTTTGCTGTTGTTGGGCACCTTTTTGCTGCCCTTGTGTGGGACCAGTCTGTTGTGTGGGACCAGTCTGTTGTGGGGGACCAGTCTGTTGTGGGGGAACAGTTTGATGTTGCTGTTGTGGAGCTGTTTGTCTGCCCCAAGTGGGTTGTTGTTGTTGAGGAGGAGCAGACTGCTGTTGTCTCGCTCGAGGTTGTTGCTGTGGCGGAACGGGCTGTTGTTGACCCCAAGCTTGAGGTTGTTGTTGTGGAGGTGAAGGGTGATGTTGTCTCGCTCCAGGTTGCTGTTGCGGAGGAGCTTGCTGTTGTGGAGGACCAGGGTGCTGTTGTCTCGTTCCAGGTTGTTGTTGTGAAACCTGTG		
>Dvv_Ago3_MG266016		
GTTGTTATGTTGGTAAAATGAGCGCACGAGAGTTCATTTTGTAGTTATTTGCATTGGTGTTTCAAAAATTTGTGCAAGCAAGGCATTTATTTTATGTTTATAATTGTACGAGTACAGACCAAACAAACAATTTTAATATTGTAACAAATACTTAAAACAGCTAGAGATGAATAGACCGCCGCCGAGAGGACGTGGGGCCCTTATGGCCGCACTTAAACTTCAAAAAGAGAAGGAAGCTGAAAAACCTGTAGGCATTGAACCAGAACCTCCAAAGCCAACACAAGCTAGGGGCCGTTCTGCCAGTCTTTTAAAACTTTTAGCTGCCAAGCCAGGACCTTCAGTAGAAACTACAACTGATGTAAATAAACCTACATCAAGTGGTTCAACTTCCAGTGTTCCAGTGTCTTCAGATGAACCAACTAAGACAGTGTCCGCAGATGAACCAACTAAAGCTGATGTTCCAGTATCCCCATCTAAAAGCAGTGTAGAGGAGATCACAAGATCCACATCTCAAATGTCCTTTGTTGAGAAGGAACCTGTGTATTTTCAAGGTGAGAGTGGTAAACCCCTGCGCCTATCTGTCAATTACATTAAATTAGAATTGGCACAAGATAGAGGAGTTTATGAATACGAAATCAAATTCAATCCCGAATTAGATGCTAAGAATAAGAGGTTCAGAGCTGCTAATCAAGTTATAAAACAACTTGGCATGGCTAAAGTATTTGATGGAGGCAACACCCTGTATCTTCCACAACAAATAACGAGCACATCTCAAACTTTTACTGTAGACGATGAGGAGAAAACCATTTCCGTGAAATTAATTTATAAAAAAAAGAAAAATATGGCGGATTATGACTGCCTTCATTTATATAATGTTTTATTTAAACGCATTATGAACAAATTAAAATATACAGCTATTGGTAAAAACTACTTTGACACTAATAGCAAACATTTGGTTCCTCAACATAAATTGGAAATCTACCCAGGTTTTGCTATTGCCGTCGATCAACAAGAGGATGGCTTGATGCTGTGTCTAGATCCGCAGCATAGAGTTTTAAGAACTCAGAATGCGAACGAACTCCTTCGCGAACTAAGGTCCCAACATCGAGATATTCAAACCTACCAAAAAGTGGCCACTGAATATGTAATAGGATGCTGTGTTTTTACCAAATACAACAATAAGAACTACATTGTAGACGATATTATTTGGGATCAATCTCCACAAAATACCTTTCCTACAAGAGACGGAAACCATATATCTTATATCGAATATTATAAGCAGCAATATAATATTACTATACAGGACTACGATCAACCCCTGTTAATTAACAAAAAAGAGGTGCCGGTACAGGGATCCGAACAGAAAGTTGAAAGAGTGGTTTGCCTCATTCCCGAAATTACGCATCTTACCGGACTCACAGATAACATGAGGAGTGATTTTAAGGTTATGAAAGATGTCGCTCAATTTACTCGAGTGACACCGAATCAGAGGGTAGCTGCATTAAGAAAGTATTTACAGAATATAAATAACAACGAAGAAGCGAAACAAATTTTAGCTGATTGGGGACTGAAAATAGCAAACGATACCTTAAACCTGGGTGGTCGAAAATTAGACAATGAAATAATATATTTCGGACAAGGTCAACAGTTTCAAACGAACAATAACGCTGATTGGACGCGACCGTCGGGAGAAAATCAGGTGACAGGACCGGTTGATATGTACAATTGGATAGTGTTTCATACAGACCGAGACAGAAAGTATGCGTATGACTTTGGTGAGTTAATGTGTAAGCTAGGAAATGTAATGGGGTGTCACATTAGTAAGCCGAAAATGGTTAAACTTCCGGGCGATACAAACGAAAATTACATACAAGCCTGCCAGCAATATATTGATAAAAATGTTCAGATTGTAGTATTCATTTGTCCAACCATGCGGTCAGATCGGTATGGACACATCAAGAAGATGTGCTGTTCACAGATACCAGTACCTTCGCAAGTCATCAATTCTAGAACACTTTCAAATCCGGGCAAGGTCAGGTCTATAGTGCAAAAAATCGCACTTCAGATGACCTGTAAATTGGGAGGAACTCTGTGGACAGTACGATTCCCATTCAAGGGTTGGATGATCTGCGGAATCGACGTCTATCACGGGAAGAAGTCCAGCTCAGTATGTGGATTCGTTTCGAGTCTTAATGAATCCGTATCAAGGTGGTTCAGCACTGCAACGTTCCAGGCAGGGGAACTTGGAGATTTTATGAAAACAGCATTTATAAAAGCATTAGAAGCAACGCGAAATGCAAATGGCTACTACCCTAAAAAAGTTGTAATAGTTAGAGACGGTGTAGGCGATGGACAACTAACCCACTGCCAAAGATATGAGGTTAAGCAGTTAGAAAGCTGTTTAAAGGAATTAGAGTTGGATATAAAAATATGTTTTGTGGTTGTACAAAAGAGAATAAGCACCAGGATATTTTCACAAGGCCACGATGGTGCAGATAATCCTCCCTGCGGTACAATACTGGACCATTCAATAACAAGGCGACAATTACCAGACTTTTTCCTAGTGCCACAAAGTGTTAGACAGGGTACCGTAAATCCTACACATTATATTGTTCTTCACGATACATGTGGGCTAAAACCTGATCACATACAAAGACTGTGCTATAAACTTTGCCATTTGTATTACAACTGGCCTGGTACGATTAGAGTACCAGCTCCGTGTATGTACGCCCATAAGTTAGCATCATTAGTGGGACAGCACCTCAAGAAACTGCCCAGCGCTGCGCTGGCAGATAAATTGTTTTATCTGTAGACATATCGTTTGTTAAAAATTATGTTCTCTACGGTACCTGCTACCAAAAGAGTGATTATGCGCACAGACTGTGTACACTCTTCCAATTATGTTACAACTCGACTGGTACGATAAAGGTACGTGTCCATGAGTTGGTGCTCCGTGCTCCGTGTAG		
>Dvv_Aubergine_MG266017		
TTTATAAATATCTCTAAACGCAGCCAACAATTTACCAATATTATAATTTTAAAATTTTTGTTCTACTTTTAAAAACGAATAATCTAGCACTTACGTTATTCGGAGGACTCATTCAATAGGCTTGTATATCTTTCTTGTAATCATGTTACCTATTTGAGAAACATTCTGTTATACTGCAGTAGTTAGCAATCATTTTTACATTTAACTTAGTGACTTGGTGAAACTTGCTTCTTAGATCCTCAAATATGTAGTTTTCTGGCTCTTCAGTGTCAAAATGCAATAATGCAATGTTTTAAAAAGGAAATATTATGAAAATTTTTTTGTCAAATTTTAAAACTATTTTATAAACTAACGTAAATATAAAAGTAACAAAAAACAAAAATTCTTTCGTGAAAACCCAAATCATGGGTTAACACCAGTTTACAAATAGTATAGGAGGGTTTCCAACGCCCTATTGGCAGGACGATGTAAATGCTGAGCCGTCATAAACGCAAGTTTGTGCGCATATTGACACGGTGCGGGTACTCGGACGGTACCACTCCAATTGTAATACATATGGCACAGTTTATATGTTAACATTTGTAAACGGTCAGGTGATAATCCCATATTGTCTGATAAAACATTGTAGCTGGTCGGAGCTACTGTTCCCTGGTTGACACATTGACTTACTACAAAGAAGTCAAACCTCTCAGGTAGGGTAACGATATCGTCTACAACGGTTCCTGGGGGTGGATTTGAATTTGGAGTAAAGAATCGGGTGTTGATTCTTTTGGAGACAACAATGAACGACATCTTTAAATCCCCATTTTTATAAATTTCACTCGTCAGTTTTTCTTTTATTCTCTCGACTTCCATTGTGAACACAAATGGAAGTTGCCCATCACCTACACCATCTCTGTAGATCAATATCCTTTCAGGGTATCTACCATTAACTTCTTTGTACTTTTGACAAGCAACAATCAAAAACGCACTAATGTTCTCAGATAACTCTTCCTGCAATTGATGCTCCGTAACATGGTTGTAGTAACGAGTCATCGCTCTGTCCAAGGTAGCCACCATTGCAGCGAAACTACTCTGCTTCTTTAGGGTATCACGACAAACGTCGTAACCCACTACCATCACATTTGACAGAGGCATTACAATACTCCATGGGGCTCCTCCGATCTTGCAGTTCAGTTGAATTGCTACCTTAGTAGCAATTGACATGACACCTTTTGATGTCAGATTTTTTCTTAGTACTATTTGGCTCGGGATTCCTCGATCTACATAGCACTTTTTCTTTATTGAACCATATCGGTCTGCCTGATTGGTAGGCAAAACACACATGATAAGAGTGGGATCCATTCTTGCCGCCACATTTTCAATAGCGGTACAGAACGTATTTGTTCTGTCGTCAGGTATATCAAAGATTTCTGGCCGGCCAATATCCCATTGCATGCCTCTAGCAGCTTTTTGTAAGGTTTGTAAAAAGTCCTGGCATTCATTCTTTTGTCTCGATGGACAAATCGTAACTAGTCGGGTCATATTTGCAGAGTTGAACATTCGTTGGGCCCGTAAGTCACGGGTCCAATCTGCTTTCGGTCCAGCTGCATACCTTGCGTTATTGGCGGCAACGATGGTCTCCATAGGAAGAACTCTTCCTTGAAACTGTACTAGGCGATCTGCCAACTTGAAATCCCACTTTTTGAGTTCCGTCACTGCTTCGGCGCACCCCAGGAACCGCTTGCAGAACTCTTGTAACTTTCTCATCCTGTCAACTGGTCCAACTCGTGTATGCTCGGCTAGCGCTTGCATGAGTCTGAAGTTTTCCCTCATGCGATCCGTTAAACCTGTTGGTTTACATAACTCTGGAATCAAGTAAACCACCTCGGGCATTCCAGCTCGTATTTCTCTGGGCTTACTACGGGACACTAGAAGGGGTTGACGCTTCTCCCTAATATGGATCTTATATTTCTCTGAATAATATTGAGCATAGCTCATTTGTGAGCCATCTCTCAACGGGAATGTACTATCAGCATTTTGCGAGAAGTCAACATCATCTATTCTGTATGTTCTATTATTATAAAAAGTCAATACGCTCGATCCTATAATTTTACTCTGGAACTCTTTTTTAGGTTCCGGACCTCTACAGTCCAAAAACATGTTGTAGCAAGTGTCGTCCCGGAGTACTTTGAAAGCCAATTCGATGTTCATCATGACTTGGTTTTCATGCTGGCGTATGGATGTAAAATATCCCGGCCAAAGAGACAATTTATGCTCATGGATATTTACTTGGCTCTGGGGGTCATAGTAGTCTCTTTGTAACAAAGTGAGCTTCATTGCTGATAAACATTTCCTAATTAAGATATTAAATAGTTGGATGTAGTGGAAATCACCCCACGCCAGTTCACTGACCATCCGGATGCTAATTCTTACTTTTTCTCCTGCTTCATTTTCCACAAACTTCTCCAATGGATCAGGCTGGATACGTGCAGCTGTGTATAGCACGGTTCCATCAAACAGATATCCATTTAAGGTATCTTTCAGGGCTATATGCATAAACTTCTTGCGAGCACCAGTGTGATCAACGTCTGGGTTAAAATCAACACGATACTGGAACAACAGGAATTTTCCTGCCTGTATCATTGGGAAATAGTTTGATATCAAATTAATAGGCTGTCCAGATGTACCCTTTTTAGACTGCATATCAGCCGGCTTCGTACGGATTATCTCATATTTTAGGTTTCTGCCTCTAACACCACTACTTGTAGCACGAGATTTCTCCCCATCCCCTGCTCCTTGAACAGCTCTGGCATGTTCTGCAGGTGCAGACACTTCACCTGTTTCACCACCTCCAAAGCGTGATCCCCTTCCAGCACCTACAACTGGGGCTGCTGGAGTAGGCATCTGTGGTCTTACCCACGGACCCATCTGGGCGGCAGGAGGACCTTGTTGTTGAGGAGGAGCTGCCGCTCTACTCCATGGGTCACCAGGTGGGCGGTTTTGTTGCGGAGGTCCCTGGGCACCAGGCCCTTGTTGACCAGGAGGACCAGGTCGAGGAGCTCCTCCTGGTGGTCCACCTCCCTGTGGAGCACCACGAGCCCTTCCACGTGCTCTGCCCTTACCACCACGGGATTCCATATTTTAAAATCCCAATTTTTATTTGTATTCACCTTCCAAAAATATTTCTTCTTGGTCTTGAGCTGAACTAAAATGAACATCAAATGACAAAATGGCCTCTCTACTTCGTTTTCGTTTACTCTAAATTTTCCGACGCGAGAACGAAAGGACACGAACTGTACTCATCTCTTTTTGACTCAGATACTTGTTATTTTCCCCTCTCTCTCTTTAACCTTGAGAACAAAAGGCATCTATCTCACTTAGTAGAATACGGTTGACATAGGTCATCCTTTTTCCGTCTGCACAAGCAGGAATAAGTTTTTCTTAATAGGTTTGTTCCAACTAGCGGCCAAACCCGTCATAAACTATCAGAGAATAGTCGACCAGCACGAGTAG		

>Dvv_Ago1_aa
MSAETELTLQTGLSPVLLPDMTALSLIGHRTQTTHIAAHPPAPQHTSMQQNNSNTGASGTSLGPTSTAIA
LPTAAGAIAAVSPPVEPPVFQCPRRPNLGREGRPIGLKANHFQITMPRGFVHHYDVNIQPDKCPRKVNRE
IIETMVKAYGKIFGNLKPVFDGRNNLYTRDPLPIGNSREELEVTLPGEGKDRLFRVSIKWVAQVSLYGLE
EALEGRTRQIPFEAILALDVVMRHLPSMSYTPVGRSFFSSPEGYYHPLGGGREVWFGFHQSVRPSQWKMM
LNIDVSATAFYKAQPVIEFMCEVLDIRDINEQRKPLTDSQRVKFTKEIKGLKIEITHCGAMRRKYRVCNV
TRRPAQMQSFPLQLENGQTVECTVAKYFLDKYKMKLRYPHLPCLQVGQEHKHTYLPLEVCNIVAGQRCIK
KLTDMQTSTMIKATARSAPDREREINNLVRRADFNNDEYVQEFGLTISNNMMEVRGRVLPPPKLQYGGRV
ASLSGQVGWHSKQQAMPNQGVWDMRGKQFFTGVEIRVWAIACFAPQRTVREDALRNFTQQLQKISNDAGM
PIIGQPCFCKYATGPDQVEPMFRYLKSTFQSLQLVVVVLPGKTPVYAEVKRVGDTVLGMATQCVQAKNVN
KTSPQTLSNLCLKINVKLGGINSILVPSIRPKIFNEPVIFLGADVTHPPAGDNKKPSIAAVVGSMDAHPS
RYAATVRVQQHRQEIIQELSSMVRELLIMFYKSTGGYKPHRIILYRDGVSEGQFLQLLQHELTAIREACI
KLEADYKPGITFIVVQKRHHTRLFCSDKKEQSGKSGNIPAGTTVDVGITHPTEFDFYLCSHQGIQGTSRP
SHYHVLWDDSHLDSDELQCLTYQLCHTYVRCTRSVSIPAPAYYAHLVAFRARYHLVEKEHDSGEGSHQSG
SSEDRTPGAMARAITVHADTKKVMYFA
>Dvv_Ago2_aa
MGPHGDVPQQPKSANGQQRGGPQQQRRPQDRQQTASVKELTSRMSELQAGPLVPMRLRNPEPGKAGRKIP
VETNHLSLALGKLNTAYHYDVDLVPDTPKKFLRTVMELFRQQHYPKRYPAFDGRKNLYSTTMLPFGEQKE
GEVTIHDSQNREKIYKVKVKFANSVDLSPLKDYDLSRATPTEAIQVVDIVLRCAPSQNLLQVGRSFFHKP
VGEIIDLGEGMEMYHGFYQSAIRGWKPLLNVDVAHKPFPKAIPVIEALLEVINADRYNNKLTRNDLSRPL
DRRDLEVFGKYMKQLRVVYEIPNLPSSRRSYKVNGINDPPAVKTFKDANNREITIQRYFETEKRCKLRYP
QMPTLWVGSSARSDNPILVPIELCTIEDNQTINRKMTEGQTRNMIRYAATSTTVRKNKIMEGITRANFNN
HPTVREFGFSVSSAFEKLDARILPPPRLGYAGKEVNVDKGIWRGDKFFQAVTINKWTIVCADRRPPRPDD
LRNLASQLLREARGSGMQIGEAEQPFCTIGDRNMDIKKYFTSVKGKYDVIFVVVPNSGPQYSYVKTAAEI
NVGCLTQCVKVRTVLKMNSQTALNLLLKVNAKLNGTNHFLSTRPPILNRPTMIMGADVTHPSPDSQHIPS
VAAVTASYDPKAFKYNICWRLQPPRQEIIEDLENIVVDQLKFFYESNKGQKPQRIIFFRDGVSDGQFEQV
TSAEVRAIRAACKRVQREGYEPAITFLVVQKRHHTRLFPLNPRDSHDRNLNVPAGTCVDTHITHPFMQDF
YLVSHASIQGVAKPTKYCTLWDDNDMSNDDIEQLTYFLCHMFTRCNRSVSYPAPTYYAHLAAARGKVYIE
PENVDLQNLNREYERFKIQDSIQKGLPMFFV
>Dvv_Ago3_aa
MNRPPPRGRGALMAALKLQKEKEAEKPVGIEPEPPKPTQARGRSASLLKLLAAKPGPSVETTTDVNKPTS
SGSTSSVPVSSDEPTKTVSADEPTKADVPVSPSKSSVEEITRSTSQMSFVEKEPVYFQGESGKPLRLSVN
YIKLELAQDRGVYEYEIKFNPELDAKNKRFRAANQVIKQLGMAKVFDGGNTLYLPQQITSTSQTFTVDDE
EKTISVKLIYKKKKNMADYDCLHLYNVLFKRIMNKLKYTAIGKNYFDTNSKHLVPQHKLEIYPGFAIAVD
QQEDGLMLCLDPQHRVLRTQNANELLRELRSQHRDIQTYQKVATEYVIGCCVFTKYNNKNYIVDDIIWDQ
SPQNTFPTRDGNHISYIEYYKQQYNITIQDYDQPLLINKKEVPVQGSEQKVERVVCLIPEITHLTGLTDN
MRSDFKVMKDVAQFTRVTPNQRVAALRKYLQNINNNEEAKQILADWGLKIANDTLNLGGRKLDNEIIYFG
QGQQFQTNNNADWTRPSGENQVTGPVDMYNWIVFHTDRDRKYAYDFGELMCKLGNVMGCHISKPKMVKLP
GDTNENYIQACQQYIDKNVQIVVFICPTMRSDRYGHIKKMCCSQIPVPSQVINSRTLSNPGKVRSIVQKI
ALQMTCKLGGTLWTVRFPFKGWMICGIDVYHGKKSSSVCGFVSSLNESVSRWFSTATFQAGELGDFMKTA
FIKALEATRNANGYYPKKVVIVRDGVGDGQLTHCQRYEVKQLESCLKELELDIKICFVVVQKRISTRIFS
QGHDGADNPPCGTILDHSITRRQLPDFFLVPQSVRQGTVNPTHYIVLHDTCGLKPDHIQRLCYKLCHLYY
NWPGTIRVPAPCMYAHKLASLVGQHLKKLPSAALADKLFYL
>Dvv_Aubergine_aa
MESRGGKGRARGRARGAPQGGGPPGGAPRPGPPGQQGPGAQGPPQQNRPPGDPWSRAAAPPQQQGPPAAQ
MGPWVRPQMPTPAAPVVGAGRGSRFGGGETGEVSAPAEHARAVQGAGDGEKSRATSSGVRGRNLKYEIIR
TKPADMQSKKGTSGQPINLISNYFPMIQAGKFLLFQYRVDFNPDVDHTGARKKFMHIALKDTLNGYLFDG
TVLYTAARIQPDPLEKFVENEAGEKVRISIRMVSELAWGDFHYIQLFNILIRKCLSAMKLTLLQRDYYDP
QSQVNIHEHKLSLWPGYFTSIRQHENQVMMNIELAFKVLRDDTCYNMFLDCRGPEPKKEFQSKIIGSSVL
TFYNNRTYRIDDVDFSQNADSTFPLRDGSQMSYAQYYSEKYKIHIREKRQPLLVSRSKPREIRAGMPEVV
YLIPELCKPTGLTDRMRENFRLMQALAEHTRVGPVDRMRKLQEFCKRFLGCAEAVTELKKWDFKLADRLV
QFQGRVLPMETIVAANNARYAAGPKADWTRDLRAQRMFNSANMTRLVTICPSRQKNECQDFLQTLQKAAR
GMQWDIGRPEIFDIPDDRTNTFCTAIENVAARMDPTLIMCVLPTNQADRYGSIKKKCYVDRGIPSQIVLR
KNLTSKGVMSIATKVAIQLNCKIGGAPWSIVMPLSNVMVVGYDVCRDTLKKQSSFAAMVATLDRAMTRYY
NHVTEHQLQEELSENISAFLIVACQKYKEVNGRYPERILIYRDGVGDGQLPFVFTMEVERIKEKLTSEIY
KNGDLKMSFIVVSKRINTRFFTPNSNPPPGTVVDDIVTLPERFDFFVVSQCVNQGTVAPTSYNVLSDNMG
LSPDRLQMLTYKLCHMYYNWSGTVRVPAPCQYAHKLAFMTAQHLHRPANRALETLLYYL

>Dvv_Dcr1_MG266018
TTTTTTTTGTTTTTAAATTTTTATTTTGATCCAATAAGAGGATATTGTATAAAGGAGTTAGCGCATATTGTACAATAGGTATTACATAATCATTAGACAATGATTATTATAGGACCGACTTGCATTTCATAATTAAGGTAATCCACGGCATTTCTGGTCATGGGCCACTAATAAAAATAATTAACAGTTTTTAGTAGGAAAGTGCAGTACTTCATGGTGATTCTCGAATACATGCCAGAGATGATAAGCAGATTCCAATATTTTCCAAAGGAACGATATTCCAATAGTAACATAAATTTCCGATCATGGTCTAGCGCACTAGATAATGGAAAAACCCACAATTCGAGAAAAATCAAGAGATATGTTGTTGTATATTGTAACTTAAGAATATATAATATATAATTGTGTCCATTATTATATAATATATCCTCAAACTAGTGAAGACTTATCTCATCCAACTGTGGGAGCTACCAGTTGAAGTAGCAGAAGTTTGCTATATTCCACAAAAGTACTTCTTGGCACAGAGCCTCATTTTTCTTGTTTTTTATTCCTATATACTGTACAATACTTCTGTATTCTACATTCCACCTTGCGTCTTACGTTGTTTGATTTCGCCAGTTCCGACATTTTTTCTGATTCCGAAAATGTTCTTACATTCCATGTTCATTTTTTCTCAATTTCAGTCTTTGTCTATCGGTATTGCTCGTAGACAATTCATATTTAAAAAGACAGTAGGAAACAAAAAACGCCAAGTGATACATTAGTTTTCTACTTTCCTTAACAAACCCCTTCTTTTCAGATGTTTTAATGCACATTTAGCTGCGGTACACTTGGCAATACGGTAATTGCGTCCAATCCCTTTAAACAAACCTTTCCCAAATACTTCCACAGTAACTCTAACTCTCCTTCCATCAGCCAATTTTTCTGGTTTGCCGAATTTTGCTGTTTCTGGTTCGAGTTCCAAGAGTTCTCTAATGGGTGATTTGGGTACTTTATTGCTAAACTGTTCGATCTCCGGTTTCATCATTTTATAGTACACTTTCCACACAGCATCTAATGACATTCCAGAATCTAAAAATATTGCACCTGCTACGGATTCAAAGACATCTCCTAAGGCTTTGGGAACTTCTACATCTTCTATTTCCTCACATTCGGTCTCTACAACCAGGTACAATTCTTCTACTAAAGAATGTCCACTCTCTTCTTGTAGTCTTATAAATCTCTCCACAACTTCGTTCAAGCCTGGTGACAGATGTCTAAAATATTTATGAAAGTTATTTCTCACAGCTAAAGATGCAAAAATTGTATTATTAACTAGAGCTGATCTCAAATCCGTCAAAGCACCAGGAGAATGCATCCTAGGATCCTCGTATAGATGTCTTGTTATTAAATAATCGAGTACAGCGTCGCCCAGGAATTCTAGCCTCTGGTAACAATCTGTAAGGTGGTTAGGGAAATACGACGCATGGGTCATGGCTTGCAATAAATATGAACGGTCTGCAAACTTGTAACCAATGTGTCTTTCAAATTTATCGTATCCATCTAACAGTCTGGTTAATTCTCCCTCAGGATCGTGCACATGTCGTAAAAGTGGTGATCTAGGTGGTTTAATTTCTCCATAACCATCATCTGGTAGCCTTGGCAATACCCTTATTCCCAACCAAGCCATAAATAGAAGTGCTCCCCGCGGTCCACACTCTATTAAATAAGCGCCTATAACTGCTTCTACACAATCTGCAATGCTTTTATCAGGGATACTATGCTGTGTAACTAGATTATATGGAATTGCCATAGGACCATCACTCAACAAATTACTTGTTAATGTATAACCCTCTGCGCGTTCTCGTACCATTAAACAAATATCGTCTAAACTCATGTTTCTAGTAGCAGCCATGTCTGCAACTGACCAGCAGTTCGCCGGGTATTGTGCGTCTATTAACGCCTCCTCCAGTTGTTTCGGAACATAAAAGCACGGTGGCAACCAATTATCGTGAGGATCAAATTTTGTAGCTATCATAAACTCTCCTAAATATTTTCGCCTTCCTAAACGATATAAATTCAAATTGCTAACTTGTTTAGACCTCAAATGACTCAACTTTCCTTCATGAACGTTCTCGTATTTAGAATATAAGTAATTTGTTATAGCATATTTTAAAAAAGAATCACCAATTGTTTCTAACCTCTCTAAATTAATACCATCGTTGGCATTTGACATTGTCAAAGCTTGTAATAACACGTTAGGACTTGGACCAGGATGTTCCTCTAGGTTTGGTTGTTTATCAAAACTAAATGACAGAGGTTCAGATTTATCATACTCGTTAAAATATTCTAATTCTAATATATCATCCATTTGTTGCTCGATGGGGGTCATATATAGTCCTGATAAATCAATATTATTAACTATGGGATTTAAAAACACTGTAACTCCTTCCTTATCCCTAGAAGAGTGTTTACTAAAAGTACTGTCCCTTTTAATTAATATGCCACTTGAAAGTATATGTTTTTTATTTTTGTCACAGGCTGCATGAAATTCTTTCTTAAGATTCTCAGTCAGCTCGTTTTCTTCATCTATTTGCCACACACTATCATCGTTGTAAAGTTTGAAGGAACTATCTTCTTCATCTTCTTCATCGTCTACAGCTTCTGCCTGATGATCACCTGTAAACTCGATTCTAAAAGGTCCAAGTTCTGTATCCGAATCTTCATCATACATATCTGATTCACTGTCAGAAAAATCTTCGTAGTTTGTATCTACTGCCATCCAACTTGTTGGTGAAGCGTATCGAACTACGGCCGAATTTTCTGGGTCTGTAGATCCGGCCATTTCATTACACCATGTACCTATTTCGATCCATTTAGATTCGCCTTCATTATTAGAGTCACTTATATAAGTTTCTAATTTGGTGTCATCATTACTGCAATCATCTATACTCTCAGGGTCTTCATCCGATTTTATTTCCCGAATCGTTAGTGTTTGCAATTTTTCTGTTACTTTTGTTTCCAAAGCTGCCAAGTTCTCTTGTTTTTTCCGTAGCTCTTCCTCCCTGGATTTCTTGAGGACATCGGAGAGGCTCCAACCGAAATTTAAGGAAGGCCATTTAAAATCTTCAGACAAATTCGATTTTCCTAATCTGAGAGCCTCAGCAACTGTTCTGCGTATCTGATCGGCCAGGAGCAACGCGTTGATTCTGTAAAGAATGCAAGGTAACGCTACAGCTTTTCTCCATAGAGAACCTGGAAATGGATGAATGGCACATAGTTCGGGCACTAGTATTTGCTTTTGTTCCAAGTTTTCGCGCTTGGCGCGTTTGGTTTCTTCACTGCTTGTTGGCAGAGCAACTCCTTTTCTGTTCACATATCTAGGGGTAAGAAAATTTAATCTGGCTGAAGTATGATCGACATCTAGTAGATTCTGGTTCAAATTTTGAATCTGTATACCATATTTTCGGTTATAATACTCCTCAAATGTAGCGTACTCTGAGCCAGGAAATGCTGACGTAGGGTTCAGGTTGCTACAAATTTCAGCAACATAAAAATACTGAGGCTGATCTTGATTCCTATACCAGGGCATCACGACAGCATCACTATATGCCTCAGCTTTAAATTCGTAGTCTACTCTTTTTTCGTCGACAATAAACTCCGGAGTAGTTGTTAAATTATTGAATATCAAATCTATGAAATCCCAGTGGACTCTAACACTTTGAGCATCATCTTTAATAGTTGGAACAATAAGATAGTTATTAGGTGAAGCTTCCGGATTGAATAACATTAAATATTTCTGGAGCCTCAAAACGCTAGTAAAGGTATAGTTTACAAATTCTCTCGTTTTCTCGATCTGGCTCTCACTAAGAACGACATCTGTAGATATAAGCTCCAAATCTACACTAACTTCTCCTGATCGAGTAAATATTGGGAAGGCACTTATCTTTGGTATCCTTTTAGAAGTTAGAATTCCAAAACCTTGAAGGGAGTCTTCTGGGGGATAAATCTTCCTGCCTCTTGTATTTTGTTCCTCAGGTAAAGGGCATGTTAATGTCATCATTATTTTATAAAAGAACGTTGGTTGCCCAGCAACTGGATGGCAATTTAAGAGGGCTTCTGATATCCGTTTATAATAATATTGTCTACGTTTGGTGGTACCTGGCCGAACTTCAGAGGTTTCATCATCAGATTCATCCAGAGCAAAATTCACCCAATCATCTTCTGTAGCCCGAAAATTTTCCTTGCTAATTGGTTGAAGGTAATCATCTAATTCTTTGGTCATGTGTAGAAGCTGGCAGATCATAAACGCTGCAGCCCTCCTCGCCAATAAACCATTCGTCATTGGTGGACTGCTGATGGTTTTCTTAACTGGAGAGTTAATTGGAAGTCGAAGATGACAAATAAATTTACCATCATTAGTTTTGTCCTCTGACCATATAGGAGTTAGTCTGGTAAAAGTGTCACTAGGTAGCTTGGCACAATATTTATTAAGTAAAGAGATCGCATTGATTAAAGTAATACTGGGTGCACCTTCCTCTGATAAGGGTTGGTATGGTTTGCATAGATTATTGTACATATCAGCAACCATTTCTTCATTTTTATTGGGCTCTAGACTATAACATCTTCTAAGTAATGTATTTTCTACTTCATTATATTCAGCTAAATTGTCTACAAATTTATCAAGCTCCTGTTCATTCCCAAAAAGAATATAATGAGCCTCAGGAGCTCTAGCTCTTGCTTTACTTTGAATGTAACTATAAAATGTGTTTGGCAAATCAAATCTAATAACTAAGTTGCACTTTGGTAAATCACAGCCTTGTTCTAGTACAGATGTGGAAACGAGAATATTGCATTCATGGCACCTGAACTTTCGCAGTACTTCTTCCTGGGTTTTGTGCTCATTTTCAGCCTGTCTTGCTTCACTTCTACTATCTGCTACTTTTTCAACTGAAAACAATGCTGATATCCACCATAAGTCATCATGTACATTTGACAGAGAACAGAGCAAGGCAAATAGTGATTTGGCTTTATAGCGATTGTGAACAAAGACCAAGCAGCATAAGTTATCTTCATTTTGAGGTCTGGGAAATAAAGGCCTTCTTGGTCCCTTCCCCCTACATTTTATTTTAACTGGTGAAGTTTCCTCTTTGTCTTTTATTAATTGAGAAGGTTGTGGCTTTTCTCCAGGAGGCTTAAATTGTTTTAAAACATCAATAAACTTGAGAACTTTTGGAGAAGAAAACTTGTTTATTCTTTCAAGCTCATCATAGCTTTCAAACACATAATCACATACTGCTCTCACAGTTACTAAAGCTGATGATACCATACAGAGTAATAAATAATGCCTTTCATATGGTATTTTTACTTTAAGTTTCTCAATTTTTGACAAAATGTTAAGAGCAGCTTTATCTGCACCCCATGGTCCTAGGTCTTTGAGAATTTCTAAAAACTCCTCTAGTAACTCTAAAGGAACAGTTCGAGGATCTGGAACTTGTTTTAATTCTTCCAATAAATCATCTTCATATATTTCACTTGGATCATACCTGTGATCTTTAAGAAATTCTATTGCCATCTTAATAATATTTTTTATTTCATCATACAAACTGTCAGGTTCATTTTTAGGACATTCTATTAAAGTTTCATGTGGTCTACAACATAATCTAATCAATGTTACTATTTCCGATGAAGTGTCCACATCAGAATTTAGTAATTTTTCTAGTCTTCTTAGTTCCCCTTCTAGTCTATCTGGCTGTAATTCTGAACTTAATAGACCTGTTGTTAAACCAAGTATTCTAGGTCGATTAAAAACTGGTGAGCTTCTGTAATATTTCATAATTATCTCTATAAGTGACTGTCTTGGACCATATAAACAATCATCAATAACAAATAAATTGAATGCTGAAAAATCTGAAATAATACTTTGCTTGAGCATTTCCACACATATTTCTGCAGTAGAGGTAATCACTTGATAAGGTTCAAAATAGTCCAGAATTCCATTTTCCTTGGCATCAAGAGTATATTCCATGATGCTAATACAATTTAAATCTGTTAGATACTTTATATGCGAGGTCATAATCGGAACATTCTGTGGATCTAAGATAAACAGAGCTTTTTTACCATTCTTAATTCGCATTTGCCAGGAAAATTCTTGTAATAACTTAACAAGAATAAAAGCTTTGGCGCAACTTGTGCTGGAGCACATTATGGTGTTTTTGATTTTCGCAGATTCCAATAATTCAACTTGATATTCTTTAGGAGTGAATGTATGTGTGTATACATTTTCATTATGATAACTTGCCATTTTGATAAATATCTCTTTGGAGTGGAAAAAGTTTGGTTAATATCTATTATCATTTAACACAACACATTATGAAAATCCGAGATTTCTTTTGAACCTTATTTCATTTATACAATTTAAAATATATTAAAATTATTCTAAATATTATTTATTTTATCTGTTGTGAGAACACAATGGACTTGTTGT                                                   
>Dvv_Dcr2_MG266019
AGAAGAGGTAGGTGATCTGTGGCACAGCCAACCACCAACCACATACAGTCTCACGTGTGAATAATACCTA
AAAGACACGTAAATGTGCAGAAGAAAATAATTCTACCGGAGTACCGGTTTTGATAAACTTTGTATTTATT
AGAATCAAAATGAGTAGCCAAGACTTGATTCCTAGGAACTATCAAGTTCTTTTGATGAAAATATGTCTTG
AGCAAAATACTATTATTTATTTACCAACTGGGTCTGGTAAAACATTTATAACTACAATGGTCCTAAAGCA
AAAAGGAGAAGACCTTTTAAAATCATACAGTGAGGGCGGTAAAATCTCTATAATCTTAGTGAATACCGTA
GCACTTGTTGATCAACATGGATCTTACATTACCAATCATACAAGCTTCTCTGTTGGAAAATATACTGGTG
AGATGAATCTAGACTTCTGGCCAAGGACTAAATGGTTTAACGAGTTTAACCAATATCAAGTATTGATAAT
GACGTCACAAATTTTGGATAACCTATCCAGGACTGATTATATAGATTTGAACAAAGTTAATCTGTTGGTT
TTTGATGAATGCCATCGAGGCGTAAACGATCATACCATGAGAAATTTAATGAAACGATTTGAACATTTGA
TTGACCCTCCGAGAGTTATTGGACTCACGGCGACTCTGTTAAACGGCAATTGTCAACCACATGAGGTGTT
ACCGAAAATTAGGAGTTTGGAAACAACGTTTCATAGTAAAGTCGCCACAGTAGAAGAACTTAAAGATGTT
ATTGGCTATTCCACAAACCCTCAGGAACGTAACGTTGGATTTGATAGACACAGTCTTGACGAAGATGAGG
TGTTTGTTATGACTAGATTAGAGAAAACCATTCAAAATTTGTCATCGATAAAAGGAAATCCGATGCCAAT
TACTTTAAGTCTAAAGGGGTTGGTACCAATACGCGCAGAAGATGGACAAAAACGTTTAATAAATCTTCTT
AAGGATTTGAAGTATCATGTTGAAACCATGGGTATATATGGTGGATCAAAAGCTTGCGAAGTGAATATTA
TAAAAATTGAAAGGTTAAAGAAACATTGTGAAGACATGAAGCTTTCCATGATCTTTGACTCTGTGCAGAC
CACGCTTTCGTTTATTACTCGGAAGTTAAACAAACGCATGGAGGATGTCTCCGAAAAGGAGAAGATATAT
CTATATTCTTCAGACCAAATTAAACAACTGATTCGGATATTTAACGATTACCAACAAAAAAAGGGCACTG
ATGAAATATGCTGCATAGTGTTTACGCAGAGAAGATCTACAGCGCAAATTTTGTTTCATATTTTGAACGC
GTTGAGTCAAAATTATCCCCAATATAGTTATATCAAAGCCAATTTTATAGTTGGGCATAACAGTAATCCT
TATAATGACACTAGGGAACTGTTATATTTACATAAGAAAAACAAACAAATTTTGAACGATTTCACCAACA
AAGACATCAACGTCTTGGTATCATCTAACGTTCTGGAAGAGGGTGTAGATGTACCCAAATGCAGCCTAGT
TATAAAATATGACTGCCCGATGGACTACAGATCCTATGTTCAATCGAAAGGAAGAGCTAGACACAAAGAA
AGTCTTTACTATGTCATGGTTGAAGTAGGGACCTACCGAAGTTTCACTCAAAGGGTAAATGGCTATAAAA
AAATCGAGGACATGTTAAATCAGTATTTAGTCGGAAGAAATGACGAGAGAGAAGAGATTTCAGAAGAAGA
TCTCCAAGCGATGTACAACGAAGACGAAATTCCTCCATATTTTGCTAAACCAGGTGGCGCTTGCGTTACG
ATGCTATCAGCAATTTCTTTGCTGTGTCAGTATTGCACAAGCCTTTCTTCCGACGTGTACAGTGACGCAG
CTCCGGAGTGGTATAAGAAAGACAGTTTTGAAGACGGTAAAGTTTCTGTTGTTATCCTATTACCCACTGG
TTCTCACATTCTAGATGAAATTCAGGGGGACTATATGGGAAATATAAAACTAGCAAAGAGAGCAGCTGCA
TTCAGAACCTGCGTTTTGCTTCACCAAGTGGGAGAATTGGATGACCATCTGTTACCCGTAAAGAAGGTTG
TAAAAGAAGAAGACGTGAGTTTTCTGTTTACCCATTACCCGGATAAACAAAATAAAAAGAATAACAGTTT
AAAAACACGCAGATTACATAAAAAGATGGTTCCGGACGCACTTAAAGAACAAATACGACCTTCTACGGTT
TATCTACATTATCTCCAGTTAACTCCACAATTTAGTAGACATAGTTTGGACATTAATCAATCAACTCTTC
ATGATATGTACACGTCTTCTTTAAGCTTTGGCATTATTACCACGTCACCATTGCCAACCATATGTGATTT
CCCGATTTACCTCACTGCCGGTACAATACAAGTTTCTCTAAAAGTAAACCACGGAACACTGAATATCACC
CACGCAGATCTGGAAGACATCAAAACGTTCCATTTTACCGTTTTTGACAGCGTCTTGGAAATTTTACCGA
GATTTTTAACTTTGGATACCAGCGACGATGCAGAAATGATGCTGTTAGTTCCTGTGGATAAAGAAAGAAA
CGATATAGATTGGGGCGTTTTGAGGAGCAAGGTTGCTGCGCAACTTGTTAATGAATTAAGCGAAGAACAG
AAGATTAATTTGGAAGTAACACAAGAGACTCACCTGAACAAAATTGTTAATCCATGGTACAGACGGGATA
CAGCTACATATGTTGTTACAGAAGTATGTTTTAATAAGTCTGCCAGATCGCCATTTCCAAATGAGAGCTT
CAGTAGTTTTGTAGAATATTTCAGGTCAAAACATAATATTACTCTTATAAACCCTGATCTTCCATTACTA
AGGGTTAAAGGATTAACCAAAAATAGGATTTTTATTAAGCCAAAAGGTGCGTCTAAAGGAAAAAGAGCAT
ATGAAACAAATACGGAATTGGAAGAATATTTACCTCCTGAATTAGTTGTGAAACAAGAATATCCAGCCTC
TCTGTGGATTCAATCCAGCTTCATGCCAACGATTCTAAGTAGGCTTTCGTTTATGCTACAATTAGAGCAA
CTAAGATGCACAATCGTTCAAGAAACAGGAATGGGTTCAGTTATTCATAATACTAGGAAACCTCTCGAAT
TGGATGAGTACCTTCTAGACTATAAACCGTATGTAGAAGAAATACCTCATGATGAAGACACCCCTATGGA
CATCGATCAAGTGGATGCTGTCCAGGCTTTGCCTTTAAACGCCGTATCAAGAATCAACAAACAATTCACA
AATAAAATCATAGAATCACAATATCCGTGGAAAGATATCGAAGAACCTCTTGATGTTGAAAGGGACCTTA
ATGCAACAGTTTTAGATGTGGAACACTACGAGCAGTTTTTGGGTTTTAAATTGACACCGTCTACCCGTGA
ATTGAAAAATACTTCTCCTATTAAAAGGAAAGAACTATTGGCCTTAACTTACGATAAAAGTTTTATTCCT
ACCAAAATCAACTTACTCGAAGTTCAACCAGACGAGAAAGGTCCAGAATTATGTGAATTTTACAGGGCGT
TCACGTGTGCCAAAGCCAATGACATCGTTAATCTGGAACGTCTGGAAACCCTTGGCGACTCCTTCCTCAA
ACTCATTTCATCCGTCTACATATACCTGAAATTCCCCAAATACAACGAAGGTCTGGCAACCGCCTTGAAA
GGCAGATTGGTCAGCAACAAAAATTTGCTTTATCTAGCGATGAGGAAAAACCTGCAGGGTATCATTAAAT
ACCATGAATTATCACCACAAAAAGAATGGTTACCACCAGCCTTCACCATTCCCAGCGAACTATCACAAAG
AATAGAAGATAAAGAACTCTCCGTTAGTGCAGTGTTTGGATTCACCATTCCTATGGAGGAACAAATTTCC
GGTGTCTTAAGCGAAGAAACTAAGCAGGAGATCGCCGAGGAAAATTATCCTCCTTCGAACACGGAGGAAT
CTGCCTACCAAACGATGGCCAACTTTATAAAATGCCAGTACATCGGGGATAAGTTTATCGCTGATGTGGT
TGAAAGTCTCATTGGAACTTACCTGAGATGGGGTGGTTTTAAAGGCGGCATCAGAATAATGGAATGGATA
GGAATAATTCCCAAAAGTGAACGATTAGAATATATGTGGCAACAACCATCTCCAGATCCATTATTACTAC
CCCTGTCACAACATGAGCTTAATGAAAAAATTCGCCATCATCTACCGCTTTGTTCAAAAATCGAACAAAT
ACTTGGATACAGGTTCAACAACAAGGCCTATCTTTTACAAGCGTTGACGCATAACTCTTACACACCAAAT
AGAACGACGCTATCATATCAAAAACTGGAGTTCCTTGGTGATGCTGTGCTCGATTTTCTTATTACGTGTC
ACATATACGAAACTTGTGAAAACTTAGATCCCGGACAGCTGACAGATTTAAGGTCTGCTTTGGTAAACAA
CAACACTTTTGCTAGTCTTTGTGTGAGGTTGCGGTTGCACACGTATCTGCTCATGATGAATATGCAGCTG
CAAAAACTAATAGATAGGTTCGATAACTTCATGGCCCAAAAGAACTATATAATAGATGATGAAGTTTTGA
TATTACTCCAGGAGGATGAATACCAACTGGCAGAATCGGTAGATGTACCTAAGGTACTTGGTGATATTTT
CGAAGCAGTAGCTGGTGCTATTTATTTGGACAGTAAAAAATGTCTGAAAACGGTGTGGGAAGTGTTTTAT
AAGATAATGTGGAAAGAAATTAGTTTATTTTCTAGTAATATTCCGAAAAATGCGATAAGAAGGCTATTTG
AATGGACTTCCGCTCATCCTAAATTCGGAAAAACGGTACCCACGGAAAACAAAAAAACTATGATACCTTT
GCGGTTTCAGTTGAATGGAATTCCAACGGTGGTCCACGGTTTTGGAACAAATACGGCCATGGCCAAAAAA
GCAGCAGCAAAATTGGCCTTGCAGTTGCTTTTGGAGAGAAAAGACAAGAAATAATTTTACAAAACTTTAA
AATACACTTCTTCAAGAAATTAACGTATGTACCACCTAAAAATTGGTCATTTTTGATGTC
>Dvv_Drosha_MG266020
ATGATTTCCGAAGTGGAAATCGAATTTTAAAGTAAAATCGTGGATTTTTCCCAACCTAAATAGTAAATTGTATTAACATGCCACAAGAAAATAGCTTCTGAACAATATTCAAATAGTTCAACTACAGCAGCTGTACCAAAAACGTGCTGGATAAAGGCAAAACCCATACCAAGCAATAAAATCATTCTGCAGGTTTGATGCTTTCGAAACAAGGACCAAAGTTTCTGTTACGTTCAGATCTCAATCGCTGGAGCTAGACTTCAACGAAGATCTTCTAAACTTGGTTCCTGCTTCTTGCAAGTCTTATGTTACGTTCATATCTCATTCGCTGGAGCTAGACATCGATGAAGATCTTTTAAACCTGCTTCTCGAATACCGTTTCGGTGATTTGGGTGCTGACTGCTCAGATCGTGACTTCGAAACACTTCTTCCTTTCTTCTGTTTCTTCATACTCTTGGCAATGACTCTTTTTTGGTGGTCCAGTTGAGGAAAGAGGTCGTGCGATATTTCTAGAGCATTCTTGGCAGCATTCATTTCTGCTTGTTGTATACTGTGACCCATGGCGCTGGCGAGTCTTCTTCCTCGAAAATACACTGCCACTGTGTAAACTCTAGTGTTCGTAGGACCTTTGCATTCAATGACTTTATAAACTGGGATATCCGGTTCCCCTCCGTCCATAGTTCGCAAAGTAAGACAACATTGTTGTAGCTTCGATTTGGGATCGTTCCAGTCCTGGTTCATGATGAAATCTTGAAGTCGCGGGAATAGGGTCACTTGACAGAAAACTTCACAGAACTCCATGCCCTGATCCACGTATAAAGCTCCTATAAACGCCTCAAGCAGATCTGCTCGGTCTTTAGTTTTGAGTTCGGCTTTCGGGTTGTTGTAAATGGCGTACTTGGCCATATCCAAATCATCGCACACCACAGCTTGAGTTCTATTGTTGACCAGAGAGCTTCTCAGCAAGGATAAGTGACCCTCATGATGCTCAGGGAAGTACTTATACAAATAATCAGAAGCTATCAACTGCAGCACCGTATCTCCCAAAAATTCCAACCTCTGGTTTGATCCCATCGTTAGATTAGTATATCCTACACTTCTGTCGGTAAACGCTCTAGCTAATAGACGAATATGCTTAAACTCCACGTTGATGGACTCTTCAAACTTCACTAAGTTCTGGAGGATGTCGAACTTTTCTATCCACTTTCTGTCCCCCAGGGGTTCTTGCTCTTGCAGAGGATGCGGCGGAAGATTGGCCCATACTTCGAAGAGTTCAGGTTTGTCGTGGAAATATGTTGCCGAGAAGACCATATCTGCAATTTCAATTTTTCCGTCCAAAAACAACGCTCCCATGAGAGCTTCAAAGCAATTAGCCATGGCGTGGCGCAGCTCCAAGTCATGGCAAAGATCTGATCCGTGAGCGTAGAGCATATATTGATCCAGGTTGAGTATTTTCGCTAGCACTGACAGATGTTGGTTTTGAACTATAGCAGCCCGGTAAGTCGCCAGTCCTCCTTCTTCGAGGTCTGGGAAGGAGTAGAAGAGATGTATGGACGACAGGAATTCAACTACGGCGTCACCAAGGAATTCCAGACGTTCGTTGTGGGTAATGTTCGATTCGGTTTCTTGCTGTTTGCCGAAACGAGACATTATATTGATAAGAGTGTTGATTCCTCTCTTTCTGGTGTTCATATAATGTATCCGTCGATCTCCATATTCAGGTTGTCGAATCCCGCAATTAGTCAAACTGTTCCGGGCGTGATCTGGATTGGTACCAAAATTTTCTTTGTACGACGGATGGGTTAGAGCTAGCTGGAGAAGGGCACGGTTCTTGAATTTGTATTTAACCTTCTCTTCCAGGACGTTTAGAGAGTGGTGAAACCGCAGATGGCAAACTAGTACCGGAATCAACATCGCATGCTGAATAATATCACACATGATTCCTGTTCTGTAAAATCCCTCAGCCGATACAGCCACAGTCACGTCTCTCTTCATCTTCCCTTGCGTACGCATTTCTTGCAGCTTGTTCTCTTTGGCTTCCAGCTTTCGTTTATCCTCGTAGGTGGGTTTTGACATGTTGGCCAGTAGATGGCGAAATTTGACATAGTCTCTCCAAGCTTTTTGATAATCTGGATTTCCCGCATAACTGAGCTGTGGAGGTCTAATTCCAAAGTGAACAATCTCTGGAAATGTATAATTCCCTTCGATCTGTTCGTCTACGTTTCGGTCCAACTGGTCCACTCTAACAGAGCAAGGTTTTTTTCCTGGATAAGTCACTACCATACCCTTAATTTCATCGGCGTAACTCTGCCATTCGTTCTGAGTCATCTCCATCATTTTACCCAAATCGTCAGCTTTCATCAGAGGTACTGAGCTGTTCAACAGATATTTCAGTACTTGGCTCATGCACAAAATTTCTTTTCCTTTTTCTGGAAGTTCTCGAACGAATCTCGGCAGGAAATGGAACTGGGAGCAACCCTCTTTGTCACCAGCGGCTTTGAAGTCTAAGTCGACCAGTTCCAGGATTTCGTGGAAGAGAAATTCGGTGAACAATTCCAGCTCACGCACGGTAAAATTCTCGGGTATTCTTTCTTCTATGTATAAAATAGTGTACTCAATGTTAAAACGGATAACCTTGCAATTTGGTAGTTTTTCTAGAGGATGATGCGAAAACATGGAAAATCCCTCAAAGATGAACTCGTGCTCATCGAAATGTATGATGGTGGGAGTCTTGATCAAGAAGTTCGTCGGGGGAGATATCGTGATGCGGTAATGAAACAACCTGTTGGCGTTATTCGAGTCCATCTCGCACGGTGGCAAATGCTGTTCGCCTGGATAGATACCGTGACGTATGCCGGACTTCTTGGATTTTAAAGAGCAGCGGCACAAGGGACCGTCGTTCATTTCGCCAGGCTCATTAAACCACATTTCCGGGTGAAGTCGGTCAGGATGCTGCTGCTTTCTTTGTAGTTCTTCCATTGTACAGTCTTCTTCGTCGGTTATATCCGCGTCCGAACTATCGGAGCTGCTCTGAGCTTCAGTTTTGTGTTTACATAATCTAGCTCTATTCTTCCTTGGAGGAGGCACATACTTCGGTTTCTTTGCGTTCACCTTCCTCGCCCTCGTCACCAAGCCCTCCTCAAACTCATCACACAGCTGTTTGAGCTTCTGCGTAGCATTCACTACCGTCGGCTTTTCCAGGTCTCTCTGGTAATACAGTTCAGCTGGTGTCGAACGCGTCCAGATGTTTTTCTCGTTTTCTAGAATATCTTCGACAGTCATGGAAGCTAGCTCCTCCAGTTTGTCGGAGAGTTGTTGCTTGGTTGAGCAGTAGTTCTTGCGCCATTTCGAAAGGAGTTGGTCTCTTTCGGATTCGGATGGTATTTCAGAGGGTGTGGGCTTCTTTGATCTTTTTATTGAAGGACTCCTGTATCTCGAATGTCCTCTAGATGGCGTTCTAGTTCTAGATCTTCGTCGTCGTTTGTATTCATAACTGCGGCTTCTACTTCTACGTCTTTGGCTGTATCTAGATCGGCCACGTGATCTGGACCTGGTACTTGATCTGGAACGACTCCTATCTCGGGAATATCGTCTCTTTTTATCTACACTTCGTTTTCTACCATAGCGGTCCCTATCTCTGCTGCGGGATCTTCTATATCTACTAGGCGATGGAGACCTATATTTTCTTTCCCTGGATTTCTCAGAAATTCGAATAAATTCAGTCTCAGTTTCAGTTACTCTTGATTTTATATATCTGTAGTTTTCTAGATCTTTCGTATAATCGTTAACACTGCCTGTAGTTTGATATTGGGACTGCAAGTGCGAATATCTGTAGTCGAAGTGTTGTTGTTGGGTGACTCCAGAAGATGATGGTATATAAGATGCAGGAATTGGAGGAGGAGGGTACGAAGGAACTGGAGGATAACTGTAGACGTTCGTAGATGTCTGTTGCGATTGAGACCACTGCGTATAAGAGTGGCTAGATTGGGGTGGAATGTGGGGATTGTATTGAGCTTGTGTAGGTGGAGGATAGTTTAAGTTGTCATAGTACCACTGGTGGTCGCCCATAATTTATGTATGGCGATGAAAAACCATCGTTCTTTTACTTAATCACATTATTCACTTCTTACATGTTCTGTTTATTACATTAAAATACTCAAAAATATAAATTATAACTAAACAAGACTGTAAATACTGTCGAATTCTTGTCAACGTCAACGTCAATCTTCGAATCTTCTTCTTTTATTC

>Dvv_Dcr1_aa
MASYHNENVYTHTFTPKEYQVELLESAKIKNTIMCSSTSCAKAFILVKLLQEFSWQMRIKNGKKALFILDPQNVPIMTSHIKYLTDLNCISIMEYTLDAKENGILDYFEPYQVITSTAEICVEMLKQSIISDFSAFNLFVIDDCLYGPRQSLIEIIMKYYRSSPVFNRPRILGLTTGLLSSELQPDRLEGELRRLEKLLNSDVDTSSEIVTLIRLCCRPHETLIECPKNEPDSLYDEIKNIIKMAIEFLKDHRYDPSEIYEDDLLEELKQVPDPRTVPLELLEEFLEILKDLGPWGADKAALNILSKIEKLKVKIPYERHYLLLCMVSSALVTVRAVCDYVFESYDELERINKFSSPKVLKFIDVLKQFKPPGEKPQPSQLIKDKEETSPVKIKCRGKGPRRPLFPRPQNEDNLCCLVFVHNRYKAKSLFALLCSLSNVHDDLWWISALFSVEKVADSRSEARQAENEHKTQEEVLRKFRCHECNILVSTSVLEQGCDLPKCNLVIRFDLPNTFYSYIQSKARARAPEAHYILFGNEQELDKFVDNLAEYNEVENTLLRRCYSLEPNKNEEMVADMYNNLCKPYQPLSEEGAPSITLINAISLLNKYCAKLPSDTFTRLTPIWSEDKTNDGKFICHLRLPINSPVKKTISSPPMTNGLLARRAAAFMICQLLHMTKELDDYLQPISKENFRATEDDWVNFALDESDDETSEVRPGTTKRRQYYYKRISEALLNCHPVAGQPTFFYKIMMTLTCPLPEEQNTRGRKIYPPEDSLQGFGILTSKRIPKISAFPIFTRSGEVSVDLELISTDVVLSESQIEKTREFVNYTFTSVLRLQKYLMLFNPEASPNNYLIVPTIKDDAQSVRVHWDFIDLIFNNLTTTPEFIVDEKRVDYEFKAEAYSDAVVMPWYRNQDQPQYFYVAEICSNLNPTSAFPGSEYATFEEYYNRKYGIQIQNLNQNLLDVDHTSARLNFLTPRYVNRKGVALPTSSEETKRAKRENLEQKQILVPELCAIHPFPGSLWRKAVALPCILYRINALLLADQIRRTVAEALRLGKSNLSEDFKWPSLNFGWSLSDVLKKSREEELRKKQENLAALETKVTEKLQTLTIREIKSDEDPESIDDCSNDDTKLETYISDSNNEGESKWIEIGTWCNEMAGSTDPENSAVVRYASPTSWMAVDTNYEDFSDSESDMYDEDSDTELGPFRIEFTGDHQAEAVDDEEDEEDSSFKLYNDDSVWQIDEENELTENLKKEFHAACDKNKKHILSSGILIKRDSTFSKHSSRDKEGVTVFLNPIVNNIDLSGLYMTPIEQQMDDILELEYFNEYDKSEPLSFSFDKQPNLEEHPGPSPNVLLQALTMSNANDGINLERLETIGDSFLKYAITNYLYSKYENVHEGKLSHLRSKQVSNLNLYRLGRRKYLGEFMIATKFDPHDNWLPPCFYVPKQLEEALIDAQYPANCWSVADMAATRNMSLDDICLMVRERAEGYTLTSNLLSDGPMAIPYNLVTQHSIPDKSIADCVEAVIGAYLIECGPRGALLFMAWLGIRVLPRLPDDGYGEIKPPRSPLLRHVHDPEGELTRLLDGYDKFERHIGYKFADRSYLLQAMTHASYFPNHLTDCYQRLEFLGDAVLDYLITRHLYEDPRMHSPGALTDLRSALVNNTIFASLAVRNNFHKYFRHLSPGLNEVVERFIRLQEESGHSLVEELYLVVETECEEIEDVEVPKALGDVFESVAGAIFLDSGMSLDAVWKVYYKMMKPEIEQFSNKVPKSPIRELLELEPETAKFGKPEKLADGRRVRVTVEVFGKGLFKGIGRNYRIAKCTAAKCALKHLKRRGLLRKVEN
>Dvv_Dcr2_aa
MSSQDLIPRNYQVLLMKICLEQNTIIYLPTGSGKTFITTMVLKQKGEDLLKSYSEGGKISIILVNTVALVDQHGSYITNHTSFSVGKYTGEMNLDFWPRTKWFNEFNQYQVLIMTSQILDNLSRTDYIDLNKVNLLVFDECHRGVNDHTMRNLMKRFEHLIDPPRVIGLTATLLNGNCQPHEVLPKIRSLETTFHSKVATVEELKDVIGYSTNPQERNVGFDRHSLDEDEVFVMTRLEKTIQNLSSIKGNPMPITLSLKGLVPIRAEDGQKRLINLLKDLKYHVETMGIYGGSKACEVNIIKIERLKKHCEDMKLSMIFDSVQTTLSFITRKLNKRMEDVSEKEKIYLYSSDQIKQLIRIFNDYQQKKGTDEICCIVFTQRRSTAQILFHILNALSQNYPQYSYIKANFIVGHNSNPYNDTRELLYLHKKNKQILNDFTNKDINVLVSSNVLEEGVDVPKCSLVIKYDCPMDYRSYVQSKGRARHKESLYYVMVEVGTYRSFTQRVNGYKKIEDMLNQYLVGRNDEREEISEEDLQAMYNEDEIPPYFAKPGGACVTMLSAISLLCQYCTSLSSDVYSDAAPEWYKKDSFEDGKVSVVILLPTGSHILDEIQGDYMGNIKLAKRAAAFRTCVLLHQVGELDDHLLPVKKVVKEEDVSFLFTHYPDKQNKKNNSLKTRRLHKKMVPDALKEQIRPSTVYLHYLQLTPQFSRHSLDINQSTLHDMYTSSLSFGIITTSPLPTICDFPIYLTAGTIQVSLKVNHGTLNITHADLEDIKTFHFTVFDSVLEILPRFLTLDTSDDAEMMLLVPVDKERNDIDWGVLRSKVAAQLVNELSEEQKINLEVTQETHLNKIVNPWYRRDTATYVVTEVCFNKSARSPFPNESFSSFVEYFRSKHNITLINPDLPLLRVKGLTKNRIFIKPKGASKGKRAYETNTELEEYLPPELVVKQEYPASLWIQSSFMPTILSRLSFMLQLEQLRCTIVQETGMGSVIHNTRKPLELDEYLLDYKPYVEEIPHDEDTPMDIDQVDAVQALPLNAVSRINKQFTNKIIESQYPWKDIEEPLDVERDLNATVLDVEHYEQFLGFKLTPSTRELKNTSPIKRKELLALTYDKSFIPTKINLLEVQPDEKGPELCEFYRAFTCAKANDIVNLERLETLGDSFLKLISSVYIYLKFPKYNEGLATALKGRLVSNKNLLYLAMRKNLQGIIKYHELSPQKEWLPPAFTIPSELSQRIEDKELSVSAVFGFTIPMEEQISGVLSEETKQEIAEENYPPSNTEESAYQTMANFIKCQYIGDKFIADVVESLIGTYLRWGGFKGGIRIMEWIGIIPKSERLEYMWQQPSPDPLLLPLSQHELNEKIRHHLPLCSKIEQILGYRFNNKAYLLQALTHNSYTPNRTTLSYQKLEFLGDAVLDFLITCHIYETCENLDPGQLTDLRSALVNNNTFASLCVRLRLHTYLLMMNMQLQKLIDRFDNFMAQKNYIIDDEVLILLQEDEYQLAESVDVPKVLGDIFEAVAGAIYLDSKKCLKTVWEVFYKIMWKEISLFSSNIPKNAIRRLFEWTSAHPKFGKTVPTENKKTMIPLRFQLNGIPTVVHGFGTNTAMAKKAAAKLALQLLLERKDKK
>Dvv_Drosha_aa
MGDHQWYYDNLNYPPPTQAQYNPHIPPQSSHSYTQWSQSQQTSTNVYSYPPVPSYPPPPIPASYIPSSSGVTQQQHFDYRYSHLQSQYQTTGSVNDYTKDLENYRYIKSRVTETETEFIRISEKSRERKYRSPSPSRYRRSRSRDRDRYGRKRSVDKKRRYSRDRSRSRSSTRSRSRGRSRYSQRRRSRSRSYEYKRRRRSRTRTPSRGHSRYRSPSIKRSKKPTPSEIPSESERDQLLSKWRKNYCSTKQQLSDKLEELASMTVEDILENEKNIWTRSTPAELYYQRDLEKPTVVNATQKLKQLCDEFEEGLVTRARKVNAKKPKYVPPPRKNRARLCKHKTEAQSSSDSSDADITDEEDCTMEELQRKQQHPDRLHPEMWFNEPGEMNDGPLCRCSLKSKKSGIRHGIYPGEQHLPPCEMDSNNANRLFHYRITISPPTNFLIKTPTIIHFDEHEFIFEGFSMFSHHPLEKLPNCKVIRFNIEYTILYIEERIPENFTVRELELFTEFLFHEILELVDLDFKAAGDKEGCSQFHFLPRFVRELPEKGKEILCMSQVLKYLLNSSVPLMKADDLGKMMEMTQNEWQSYADEIKGMVVTYPGKKPCSVRVDQLDRNVDEQIEGNYTFPEIVHFGIRPPQLSYAGNPDYQKAWRDYVKFRHLLANMSKPTYEDKRKLEAKENKLQEMRTQGKMKRDVTVAVSAEGFYRTGIMCDIIQHAMLIPVLVCHLRFHHSLNVLEEKVKYKFKNRALLQLALTHPSYKENFGTNPDHARNSLTNCGIRQPEYGDRRIHYMNTRKRGINTLINIMSRFGKQQETESNITHNERLEFLGDAVVEFLSSIHLFYSFPDLEEGGLATYRAAIVQNQHLSVLAKILNLDQYMLYAHGSDLCHDLELRHAMANCFEALMGALFLDGKIEIADMVFSATYFHDKPELFEVWANLPPHPLQEQEPLGDRKWIEKFDILQNLVKFEESINVEFKHIRLLARAFTDRSVGYTNLTMGSNQRLEFLGDTVLQLIASDYLYKYFPEHHEGHLSLLRSSLVNNRTQAVVCDDLDMAKYAIYNNPKAELKTKDRADLLEAFIGALYVDQGMEFCEVFCQVTLFPRLQDFIMNQDWNDPKSKLQQCCLTLRTMDGGEPDIPVYKVIECKGPTNTRVYTVAVYFRGRRLASAMGHSIQQAEMNAAKNALEISHDLFPQLDHQKRVIAKSMKKQKKGRSVSKSRSEQSAPKSPKRYSRSRFKRSSSMSSSSE
